# Supplementary material for: The Uses and Experiences of Synchronous Communication Technology for Home-Dwelling Older Adults in a Home Care Services Context: Qualitative Systematic Review
Source: J Med Internet Res. 2024 Nov 22;26:e59285. doi: 10.2196/59285 (PMC11624454; doi:10.2196/59285)
Supplement: Multimedia Appendix 1 [file jmir_v26i1e59285_app1.xlsx]

## Sheet: Ark1
	Critical appraisal performed using the expanded CASP tool
		Q1 Was there a clear statement of the aims of the research?	Q2 Is a qualitative methodology appropriate?	Q3 Was the research design appropriate to address the aims of the research?	Q4 Are the study's theoretical underpinnings clear, consistent and conceptually coherent?	Q5 Was the recruitment strategy appropriate to the aims of the research?	Q6 Was the data collected in a way that addressed the research issue?	Q7 Has the relationship between researcher and participants been adequately considered?	Q8 Have ethical issues been taken into consideration?	Q9 Was the data analysis sufficiently rigorous?	Q10 Is there a clear statement of findings?	Q11 How valuable is the research?
	Correa & Domenech (2013)	Yes Yes	Yes Yes	Yes Somewhat	Somewhat Somewhat	Yes Yes	Yes Yes	Can't tell Can't tell	Somewhat Somewhat	Yes Yes	Yes Yes	Yes Can't tell
	Criado & Domenech (2015)	Somewhat Somewhat	Yes Yes	Yes Yes	Yes Yes	Somewhat Somewhat	Yes Yes	Can't tell Can't tell	Can't tell Can't tell	Somewhat Somewhat	Yes Yes	Yes Can't tell
	Gilbert et al. (2022)	Yes Yes	Yes Yes	Yes Yes	Can't tell Can't tell	Yes Yes	Yes Yes	Can't tell Can't tell	Somewhat Somewhat	Somewhat Somewhat	Yes Yes	Yes Can't tell
	Ilomaki & Ruusuvuori (2022)	Yes Yes	Yes Yes	Yes Yes	Yes Yes	Somewhat Somewhat	Yes Yes	Yes Yes	Yes Yes	Somewhat Yes	Yes Yes	Yes Can't tell
	Lee et al. (2021)	Yes Yes	Yes Yes	Yes Yes	Somewhat Somewhat	Yes Yes	Yes Yes	Can't tell Can't tell	Somewhat Somewhat	Yes Somewhat	Yes Yes	Somewhat Can't tell
	Outila & Kiuru (2021)	Yes Yes	Yes Yes	Yes Yes	Yes Yes	Yes Yes	Yes Yes	Can't tell No	Can't tell Can't tell	Yes Yes	Yes Somewhat	Yes Yes
	Paul et al. (2019)	Yes Yes	Yes Yes	Yes Yes	No Can't tell	Yes Yes	Yes Yes	No Somewhat	Yes Somewhat	Somewhat Yes	Somewhat Somewhat	Yes Yes
	Schmidt et al. (2019)	Yes Yes	Yes Yes	Somewhat Somewhat	Somewhat Somewhat	Yes Yes	Yes Yes	No Somewhat	Yes Yes	Can't tell Somewhat	Yes Yes	Yes Yes
	Similä et al. (2019)	Yes Yes	Yes Yes	Yes Yes	Somewhat Somewhat	Yes Yes	Yes Yes	Yes Yes	No Somewhat	Yes Yes	Yes Yes	Yes Yes
	Stokke (2017)	Yes Yes	Yes Yes	Yes Yes	Somewhat Somewhat	Yes Yes	Yes Yes	Somewhat Yes	Somewhat Yes	Yes Yes	Yes Yes	Yes Yes
	Stokke (2018)	Yes Yes	Yes Yes	Yes Yes	Yes Yes	Yes Yes	Yes Yes	Can't tell Can't tell	Yes Yes	Yes Yes	Yes Yes	Yes Yes
	Åkerlind et al. (2017)	Yes Yes	Yes Yes	Yes Yes	Yes Somewhat	Yes Yes	Yes Yes	Can't tell No	Somewhat Yes	Yes Yes	Yes Yes	Yes Yes
	Karlsen et al. (2019)	Yes Yes	Yes Yes	Yes Yes	Yes Yes	Yes Yes	Yes Yes	Yes Yes	Yes Yes	Yes Yes	Yes Yes	Yes Yes
	Yes = quality domain is fulfilled, No = quality domain is not fulfilled, Somewhat = quality domain is fulfilled but with limitations* , Can't tell = insufficient information**
	MVB = black, AL = orange, BT = green, EBR = blue
	*conveys that the authors’ attempt at fulfilling the quality domains cannot be summarized to a yes or no question. Rather, the attempt fulfills some dimensions of the criteria but is not without its limitations. **conveys that the study has presented an insufficient amount or quality of information to be able to assess its fulfillment of the quality criteria, that is, an issue of reporting.
